# Supplementary material for: Metabo-tip: a metabolomics platform for lifestyle monitoring supporting the development of novel strategies in predictive, preventive and personalised medicine
Source: EPMA J. 2021 May 4;12(2):141–53. doi: 10.1007/s13167-021-00241-6 (PMC8192631; doi:10.1007/s13167-021-00241-6)
Supplement: Supplementary file 1 — Supplementary file1 (XLSX 23 KB) [file 13167_2021_241_MOESM1_ESM.xlsx]

## Sheet: Tabelle2
Compound	Chemical Formula	Monoisotopic mass	pos Precursor [M+H]+	neg Ürecursor [M-H]-	Retention time [min]	pka*	pkb*	Origin	Standard
Nutrition
1,3,7-Trimethyluric acid	C8H10N4O3	210.075		209.067	2.86	8.46		Coffee/ Chocolate	Yes
1,7-Dimethyluric acid	C7H8N4O3	196.06		195.052	2.44	8.16		Coffee/ Chocolate	Yes
1-Methyluric acid	C6H6N4O3	182.044		181.036	1.52	7.67		Coffee/ Chocolate	Yes
1-Methylxanthine	C6H6N4O2	166.049	167.057	165.041	1.75	7.91		Coffee/ Chocolate	Yes
3-Methylxanthine	C6H6N4O2	166.049	167.057	165.041	1.6	7.86		Coffee/ Chocolate	Yes
7-Methyluric acid	C6H6N4O3	182.044		181.036	1.34	7.37		Coffee/ Chocolate	Yes
7-Methylxanthine	C6H6N4O2	166.049	167.057	165.041	1.48	9.31		Coffee/ Chocolate	Yes
Acesulfam	C4H4NO4S	161.986		160.978	1.67	3.02		Diet sodas/ Gum
Caffeic Acid	C9H8O4	180.042	181.05	179.034	3.17	3.64		Coffee/ Chocolate	Yes
Caffeine	C8H10N4O2	194.08	195.088		3.28	14		Coffee/ Chocolate	Yes
Catechin	C15H14O6	290.079	291.087		2.69	9		Coffee/ Chocolate	Yes
Chlorogenic Acid	C16H18O9	354.095	355.103		3.05	3.33		Coffee/ Chocolate	Yes
Cyclamic Acid	C6H13NO3S	179.062		178.054	3.78	1.71		Sweetener
Epicatechin	C15H14O6	290.079	291.087		3.49	9		Coffee/ Chocolate	Yes
Hesperidin	C28H34O15	610.19	611.198		5.27	8.61		Citrus Fruits	Yes
Naringin	C27H32O14	580.179	581.187		5.15	8.58		Citrus Fruits	Yes
Nobiletin	C21H22O8	402.131	403.139		5.58	15.12		Citrus Fruits	Yes
Paraxanthine	C7H8N4O2	180.065	181.073		2.55	10.76		Coffee/ Chocolate	Yes
Quinic acid	C7H12O6	192.063	193.071	191.056	0.51	3.46		Coffee/ Chocolate	Yes
Rutin	C27H30O16	610.153	610.153	610.153	5.21	6.37		Coffee/ Chocolate
Tangeritin	C20H20O7	372.121	373.129		5.55	15.26		Citrus Fruits	Yes
Theobromine	C7H8N4O2	180.065			2.14	9.28		Coffee/ Chocolate	Yes
Theophylline	C7H8N4O2	180.065	181.073		2.65	7.82		Coffee/ Chocolate	Yes
Trigonelline	C7H7NO2					2.78		Coffee/ Chocolate	Yes
Uric Acid	C5H4N4O3	168.028	169.036	167.021	0.78	7.25		Coffee/ Chocolate	Yes
Vanillin	C8H803	152.047	153.055		3.52	7.4		Flavoring agent	Yes
Xanthine	C5H4N4O2	152.033		151.026	0.95	7.95		Coffee/ Chocolate	Yes
Cosmetics
2-Phenylbenzimidazle-5-sulfonic acid	C13H10N2O3S	274.041	275.049		2.98			Sunscreen agent	Yes
Climbazole	C15H17ClN2O2	292.098	293.106		5.4			Dandruff shampoo	Yes
Octocrylene	C24H27NO2	361.204	362.212		6.37			Sunscreen and other lotions	Yes
Oxybenzone	C14H12O3	228.079	229.086		5.79			Suncreen lotion	Yes
Bioactive Compounds
4-Aminoantipyrine	C11H13N3O	203.106	204.114		2.06	4.94		Metabolite of Metamizole
Cannabidiol	C21H30O2	314.225	315.232		6.52			CBD oil	Yes
Cetrimonium	C19H42N	284.332	285.34		5.54			Sore throat medication	Yes
Ciprofloxacin	C₁₇H₁₈FN₃O₃	331.133	332.141	330.125	3.28	6.09		Antibiotic	Yes
Codeine	C18H21NO3	299.152	300.16		1.96	8.2		Cough syrup	Yes
Dextromethorphan	C18H25NO	271.194	272.201		5.03	9.8		Cough suppressant	Yes
Dihydrocodeine	C18H23NO3	301.168	302.176		1.96	18		Cough syrup	Yes
Ephedrine	C10H15NO	165.115	166.123		1.85	10.3		Cold medication	Yes
Fluconazole	C13H12F2N6O	306.104	307.112	305.096	4.39	1.76		Antimycotic	Yes
Guafenesin	C10H14O4	198.089	199.097		4.15	13.62		Cough Syrup	Yes
Lidocaine	C14H22N2O	234.173	235.181		2.62	8.01		Sore throat medication	Yes
Loratadine	C22H23ClN2O2	382.145	383.153		3.89	4.33		Antihistamine for allergic rhintits/ cold medication	Yes
Mefenamic Acid	C15H15NO2	241.11	242.118	240.102	1.74	4.2		Pain killer	Yes
Melatonin	C13H16N2O2	232.121	233.129		4.7	16.51		To treat sleep disorders/ jet lag	Yes
Metamizole						10.41		Pain killer	Yes
Metoclopramide	C14H22ClN3O2	299.14	300.148		3.06	9.27		Medication for stomach and esophageal problems	Yes
N-acetyl-4-aminoantipyrine	C13H15N3O2	245.116	246.124		3.22			Metabolite of Metamizole
Naproxen	C14H14O3	230.094	231.102		5.55	4.15		Pain killer	Yes
N-formyl-4-amnoantipyrine	C12H13N3O2	231.101	232.109		3.15			Metabolite of Metamizole
Nicotinamide	C6H6N2O	112.048	113.056		0.64	3.35		Essential nutrient/ dietary supplement/ vitamin B3	Yes
Nicotinic acid	C6H5NO2	123.032	124.04		0.7	2.79		Essential nutrient/ dietary supplement/ vitamin B3	Yes
N-methyl-4-aminoantipyrine	C12H15N3O	217.122	204.144		1.89			Metabolite of Metamizole
Panthenol	C9H19NO4	205.131	206.139	204.124	2.13	12.69		Vitamin supplement/provitamin B5	Yes
Panthothenat	C18H32N2O10	436.206	437.214	435.198	2.03			Essential nutrient/ dietary supplement/ dietary B5	Yes
Panthothenic Acid	C9H17NO5	219.111	220.118	218.103	2.02	4.35		Essential nutrient/ dietary supplement/ dietary B5	Yes
Paracetamol	C8H9NO2	151.063	152.071		1.96	9.38		Pain killer	Yes
Pheniramin	C16H20N2	240.163	240.163		2.31	4.03		Antihistamine in cold medication	Yes
Protopine	C20H19NO5	353.126	354.134		3.94	4.95		Herb found in Iberogast to treat problems of stomach	Yes
Pseudoephedrine	C10H15NO	165.115	166.123		1.7	10.3		decongestant/ as combination with Loratadine	Yes
Pyridoxal	C8H9NO3	167.058	168.066		0.55	7.97		Essential nutrient/ dietary supplement/ dietary B6	Yes
Pyridoxamine	C8H12N2O2	168.09	169.098		1.8	7.81		Essential nutrient/ dietary supplement/ dietary B6	Yes
Pyridoxine	C8H11NO3	169.074	170.082		0.65	9.4		Essential nutrient/ dietary supplement/ dietary B6	Yes
Environment
Alternariol	C14H10O5	258.053	259.061		5.3	7.63		Mycotoxine	Yes
Bisphenol S	C12H10O4S	250.03	251.038		4.5	7.42		Plastic	Yes
Enilconazole	C14H14Cl2N2O	296.048	296.048		5.31	6.77		Fungicide especially for citrus fruits	Yes
Fenpropimorph	C20H22NO	303.256	303.256		5.34	8.49		Fungicide	Yes
Fludioxonil	C15H16Cl3N3O2	248.04		247.032	5.54			Fungicide	Yes
Melamine	C3H6N6	126.065	127.073	125.058	0.41	4.11		Plastic wrapping for food like yoghurt	Yes
Procholraz	C15H16Cl3N3O2	375.031	376.038		5.76			Fungicide	Yes
Propamocarb	C9H20N2O2	188.153	189.16		1.54			Fungicide	Yes
General Lifestyle
3-Hydroxycotinine	C10H12N2O2	192.09	193.098		0.59	13.11		Smoking	Yes
Anatabine	C10H12N2	160.1	161.108		0.65	8.52		Smoking	Yes
Cotinine	C10H12N2O	176.095	177.103		0.98		4.79	Smoking	Yes
Nicotine	C10H14N2	162.116	163.124		0.6	8.5		Smoking	Yes
Amino Acids + Related Compounds
Arginine	C6H14N4O2	174.112	175.12		0.38	2.17	9.04		Yes
Asparagin	C4H8N2O3	132.053	133.061	131.046	0.39	2.02	8.8		Yes
Aspartic Acid	C4H7NO4	133.038	134.045	132.03	0.4	1.88	9.6		Yes
Carnitine	C7H15NO3	161.105	162.113		0.39	4.2	-3.6
Citrulline	C6H13N3O3	175.096	176.104		0.42	2.27	9.23		Yes
Cysteine	C3H7NO2S	121.02	122.028	120.012	0.41	1.96	10.28		Yes
Glutamic Acid	C5H9NO4	147.053	148.061	146.045	0.41	2.19	9.67		Yes
Glutamine	C5H10N2O3	146.069	147.077	145.061	0.4	2.17	9.13		Yes
Histidine	C6H9N3O2	155.069	156.077	154.062	0.33	1.82	9.17		Yes
Isoleucine	C6H13NO2	131.095	132.102		0.9	2.36	9.6		Yes
Kynurenic acid	C10H7NO3	189.043	190.05		3.62	3.17	-4.4		Yes
Kynurenie	C10H12N2O3	208.085	209.093		1.34	1.19	8.96		Yes
Leucine	C6H13NO2	131.095	132.102		0.94	2.36	9.6		Yes
Lysine	C6H14N2O2	146.106	147.113		0.33	2.18	8.95		Yes
Methionine	C5H11NO2S	149.051	150.059		0.62	2.28	9.21		Yes
Methionine Sulfoxide	C5H11NO3S	165.046	166.054		0.42	1.74	9.11		Yes
Ornithine	C5H12N2O2	132.09	133.098		0.36	2.67	10.29
Phenylalanine	C9H11N02	165.079	166.087	164.071	1.52	1.83	9.13		Yes
Pipecolic Acid	C6H11NO2	129.079	130.087		0.58	2.06	10.39
Proline	C5H9NO2	115.063	116.071		0.44	1.99	10.6		Yes
Proline betaine	C7H13NO2	143.095	144.102		0.52	2.26
Prolinamide	C5H10N2O	114.079	115.087		0.42				Yes
Pyroglutamic Acid	C5H7NO3	129.043	130.05		0.82	3.61	-2.2
Serine	C3H7NO3	105.043	106.05	104.035	0.39	2.21	9.15		Yes
Taurine	C2H7NO3S	125.015	126.022	124.007	0.4	-1.5	9.34		Yes
Threonine	C4H9NO3	119.058	120.066	118.05	0.4	2.09	9.1		Yes
Tryptophan	C11H12N2O2	204.09	205.098	203.082	2.13	2.83	9.39		Yes
Tyrosine	C9H11NO3	181.074	182.082	180.066	0.91	2.2	9.11		Yes
Uroacanic Acid - Isomer 1	C6H56N2O2	138.043	139.051		0.55	3.85	6.13
Uroacanic Acid - Isomer 2	C6H56N2O2	138.043	139.051		0.7	3.85	6.13
Valin	C5H11NO2	117.079	118.087		0.53	2.32	9.62		Yes
Hormones/ Neurotransmitters
Cortisone	C21H28O5	360.194	361.202		5.44	12.58			Yes
Dopamine	C8H11NO2	153.079	154.087		0.58	10.01			Yes
Epinephrine	C9H13NO3	183.09	184.097		0.44	9.69			Yes
Melatonin	C13H16N2O2	232.121	233.129		4.7	16.51			Yes
Serotonin	C10H12N2O	178.095	179.103		1.07	9.31			Yes
Other
3-Phenyllactic acid	C9H10O3	166.063	167.071		4.02	4.02			Yes
Adenine	C5H5N5	135.054	136.062		0.56	10.29			Yes
Azelaic acid	C12H22O4	230.152		229.144	5.32	4.15			Yes
Betaine	C5H11NO2	117.079	118.087		0.5	2.26			Yes
Choline	C5H14NO	104.108	105.115	103.1	0.4	13.97			Yes
Citraconic acid	C5H6O4	130.027		129.019	1.7	2.5			Yes
Citric Acid	C6H8O7	192.027		191.019	0.83	3.05			Yes
Creatine	C4H9N3O2	131.069	132.077		0.41	3.5			Yes
Creatinine	C4H7N3O	113.059	114.067		0.42	9.21			Yes
Ethylmalonic acid	C5H8O4	132.042		131.034	1.38	2.5			Yes
Fumaric acid	C4H4O4	116.011		115.003	0.94	3.55			Yes
Gentisic Acid	C7H6O4	154.027		153.019	2.46	2.53			Yes
Hippuric acid	C9H9NO3	179.058		178.05	2.82	3.59			Yes
Hypoxanthine	C5H4N4O	136.039	137.046	135.031	0.79	8.72			Yes
Iditol	C6H14O6	182.079	183.087		0.45	12.59			Yes
Indole-3-lactic acid	C11H11NO3	205.074	206.082	204.066	4.2	4.14			Yes
Indole-3-propionic acid	C11H11NO2	189.079	190.087	188.071	5.31	4.8			Yes
Malic acid	C4H6O5	134.022		133.014	0.55	2.43			Yes
Malonic acid	C3H4O4	104.011		103.003	0.62	2.43
Picolinic Acid	C6H5NO2	123.032	124.04		0.7	1
Pimelic acid	C7H12O4	160.074		159.066	3.32	4.05
Sebacic acid	C10H18O4	202.121	203.128		5.4	4.72			Yes
Sorbic acid	C6H8O2	112.052	113.06		4.62	4.76			Yes
Spermidine	C7H19N3	145.158	146.166		0.34	10.68			Yes
Spermine	C10H26N4	202.216	203.224		0.32	10.8
Suberic Acid	C8H14O4	174.089		173.081	4.54	4.15
Tartaric acid	C4H6O6	150.016		149.009	0.47	2.72			Yes
Thymine	C5H6N2O2	126.043	127.051	125.035	1.18	9.06
Uracil	C4H4N2O2	112.027	113.035	111.019	0.65	8.8
Internal Standards
Caffeine-D9	C8D9HN4O2	203.246	204.144		3.2				Yes
N-Acetyl-Tryptophan	C13H14N2O3	246.1	247.108	245.093	4.4				Yes
*taken from PubChem (https://pubchem.ncbi.nlm.nih.gov/) or HMDB (https://hmdb.ca/)
